# Supplementary material for: Novel Carbonaceous Adsorbents Prepared from Glycerin Waste and Dopamine for Gas Separation
Source: Molecules. 2023 May 13;28(10):4071. doi: 10.3390/molecules28104071 (PMC10221774; doi:10.3390/molecules28104071)
Supplement: Supplementary file 1 [file molecules-28-04071-s001.zip]

Archive with 1 entries (1 files):
- molecules-2367603-supplementary.pdf
